# Supplementary material for: Knowledge Extraction and Semantic Annotation of Text from the Encyclopedia of Life
Source: PLoS One. 2014 Mar 3;9(3):e89550. doi: 10.1371/journal.pone.0089550 (PMC3940440; doi:10.1371/journal.pone.0089550)
Supplement: Table S1 — Terminizer and DBpedia Spotlight Annotation Details. Results from the annotation of an EOL text object with Terminizer and DBpedia Spotlight. (TXT) [file pone.0089550.s001.txt]

Table S1. Terminizer and DBpedia Spotlight Annotation Details. Results from the annotation of an EOL text object with Terminizer and DBpedia Spotlight.
Identifier	Word	Tool	Annotation	Ontology	Pass/Fail	Notes
1	natural	Terminizer	SO:0000782	Sequence Types and Features	Pass
2	behaviour	Terminizer	GO:0007610	Biological Process	Pass
3	predator	Dbpedia Spotlight	http://dbpedia.org/resource/Predation	Dbpedia	Pass
4	sharks	Dbpedia Spotlight	http://dbpedia.org/resource/Shark	Dbpedia	Pass
5	animal	Terminizer	XAO:0000297	Xenopus Anatomy and Development	?	No definition given
6	can	Terminizer	ZFA:0000618	Zebrafish Anatomy and Development	Fail
7	small	Terminizer	WBPhenotype:0000229	C. elegans Phenotype	Fail
8	aggregations	Terminizer	PATO:0001629	Phenotype and Trait Ontology	Pass
9	more	Terminizer	MOD:00743	Protein Modification	Fail
10	carcass	Dbpedia Spotlight	http://dbpedia.org/resource/Carcass_band	Dbpedia	Fail
11	carcass	Terminizer	ENVO:00002033	Environment Ontology	Pass
12	Females	Terminizer	PATO:0000383	Phenotype and Trait Ontology	Pass
13	Females	Dbpedia Spotlight	http://dbpedia.org/resource/Female	Dbpedia	Pass
14	hatch	Terminizer	GO:0035188	Biological Process	Pass
15	eggs	Terminizer	CL:0000025	Cell Type	?	No definition given
16	eggs	Dbpedia Spotlight	http://dbpedia.org/resource/Egg_food	Dbpedia	Fail
17	mother	Dbpedia Spotlight	http://dbpedia.org/resource/Mother	Dbpedia	Fail	Refers specifically to humans
18	s	Terminizer	UO:0000010	Units of Measurement	Fail
19	body	Terminizer	FMA:256135	Foundational Model Anatomy	Pass
20	body	Dbpedia Spotlight	http://dbpedia.org/resource/Body	Dbpedia	Pass
21	gives birth	Terminizer	GO:0007567	Biological Process	Pass
22	birth	Dbpedia Spotlight	http://dbpedia.org/resource/Birth	Dbpedia	Pass
23	live	Terminizer	IDO:0000022	Infectious Disease	?	No definition given
24	young	Terminizer	PATO:0000309	Phenotype and Trait Ontology	?	PATO term refers to young as an adjective. Text uses young as a noun.
25	Great shite sharks	Dbpedia Spotlight	http://dbpedia.org/resource/Great_white_shark	Dbpedia	Pass
26	white	Terminizer	PATO:0000323	Phenotype and Trait Ontology	?	white as a color, but this white was in the common name
27	slow	Terminizer	PATO:0000304	Phenotype and Trait Ontology	?	should be "slow-growing"
28	late	Terminizer	TTO:101113	Teleost Taxonomy	Fail
29	maturing	Terminizer	PATO:0000261	Phenotype and Trait Ontology	Pass
30	long	Terminizer	PATO:0000573	Phenotype and Trait Ontology	Fail	Refers to physical length rather than time
31	lived	Terminizer	IDO:0000022	Infectious Disease	?	should be "long lived"
32	small litter size	Terminizer	MP:0001935	Mammalian Phenotype	Pass
33	size	Dbpedia Spotlight	http://dbpedia.org/resource/Steve_Angello	Dbpedia	Fail
34	reproductive	Terminizer	GO:0000003	Biological Process	Fail	should be "reproductive capacity"
35	females	Terminizer	PATO:0000383	Phenotype and Trait Ontology	Pass
36	Females	Dbpedia Spotlight	http://dbpedia.org/resource/Female	Dbpedia	Pass
37	do	Terminizer	FBbt:00002655	Drosophila Anatomy	Fail
38	length	Terminizer	PATO:0000122	Phenotype and Trait Ontology	Pass
39	litter	Dbpedia Spotlight	http://dbpedia.org/resource/Litter_animal	Dbpedia	Pass
40	sizes	Terminizer	PATO:0000117	Phenotype and Trait Ontology	Fail	should be "litter size" or refer to quantity
41	range	Terminizer	MI:0338	protein protein interaction	Fail
42	length	Terminizer	PATO:0000122	Phenotype and Trait Ontology	Fail
43	gestation	Terminizer	GO:0007565	Biological Process	Pass
44	gestation	Dbpedia Spotlight	http://dbpedia.org/resource/Gestation	Dbpedia	Pass
45	months	Terminizer	UO:0000035	Unit of Measurement	Pass
46	sharks	Dbpedia Spotlight	http://dbpedia.org/resource/Shark	Dbpedia	Pass
47	years	Terminizer	UO:0000036	Unit of Measurement	Pass
48	no	Terminizer	FBbt:00003680	Drosophila Anatomy	Fail
49	maternal	Terminizer	MFO:0001340	Medaka Fish Anatomy	?	No definition given
50	large	Terminizer	WBPhenotype:0000319	C. elegans phenotype	?	No definition given
51	size	Terminizer	PATO:0000117	Phenotype and Trait Ontology	Pass
52	survival	Dbpedia Spotlight	http://dbpedia.org/resource/Survival_skills	Dbpedia	Fail
53	survival	Terminizer	MP:0005374	Mammalian Phenotype	?	No definition given
54	young	Terminizer	PATO:0000309	Phenotype and Trait Ontology	Fail	use as adjective instead of noun
55	Great	Dbpedia Spotlight	http://dbpedia.org/resource/Grandparent	Dbpedia	Fail
56	whites	Terminizer	PATO:0000323	Phenotype and Trait Ontology	?	white as a color, but this white was in the common name
57	marine	Dbpedia Spotlight	http://dbpedia.org/resource/Marine_ocean	Dbpedia	Pass
58	food	Terminizer	CHEBI:33290	Chemical Entities of Biological Interest	Fail	should have been "food chain"
59	food chain	Dbpedia Spotlight	http://dbpedia.org/resource/Food_chain	Dbpedia	Pass
60	sharks	Dbpedia Spotlight	http://dbpedia.org/resource/Shark	Dbpedia	Pass
61	feed	Terminizer	OBI:0000248	ontology for biomedical investigations	?	No definition given
62	fish	Terminizer	ENVO:00003875	Environment Ontology	?	No definition given
63	turtles	Dbpedia Spotlight	http://dbpedia.org/resource/Turtle	Dbpedia	Pass
64	molluscs	Dbpedia Spotlight	http://dbpedia.org/resource/Mollusca	Dbpedia	Pass
65	crustaceans	Dbpedia Spotlight	http://dbpedia.org/resource/Crustacean	Dbpedia	Pass
66	active	Terminizer	PATO:0001707	Phenotype and Trait Ontology	Pass
67	small	Terminizer	WBPhenotype:0000229	C. elegans Phenotype	Fail	refers specifically to C. elegans
68	dolphins	Dbpedia Spotlight	http://dbpedia.org/resource/Dolphin	Dbpedia	Pass
69	porpoises	Dbpedia Spotlight	http://dbpedia.org/resource/Porpoise	Dbpedia	Pass
70	marine mammals	Dbpedia Spotlight	http://dbpedia.org/resource/Marine_mammal	Dbpedia	Pass
71	seals	Dbpedia Spotlight	http://dbpedia.org/resource/United_States_Navy_SEALs	Dbpedia	Fail
72	sea	Terminizer	ENVO:00000016	Environment Ontology	Fail	should have been "sea lion"
73	sea lions	Dbpedia Spotlight	http://dbpedia.org/resource/Sea_lion	Dbpedia	Pass
74	acute	Terminizer	PATO:0000389	Phenotype and Trait Ontology	Fail	refers to disease instead of acute senses
75	senses of smell	Terminizer	GO:0007608	Biological Process	Pass
76	sound	Terminizer	ENVO:00000393	Environment Ontology	Fail
77	location	Terminizer	PATO:0000140	Phenotype and Trait Ontology	Fail	should be "sound location"
78	weak	Terminizer	PATO:0001779	Phenotype and Trait Ontology	Pass
79	prey	Terminizer	MI:0498	Protein-Protein Interaction	Fail
80	prey	Dbpedia Spotlight	http://dbpedia.org/resource/Predation	Dbpedia	Pass
81	can	Terminizer	ZFA:0000618	Zebrafish Anatomy and Development	Fail
82	distance	Terminizer	PATO:0000040	Phenotype and Trait Ontology	Pass
83	sharks	Dbpedia Spotlight	http://dbpedia.org/resource/Shark	Dbpedia	Pass
84	speed	Dbpedia Spotlight	http://dbpedia.org/resource/Speed	Dbpedia	Pass
85	speed	Terminizer	PATO:0000008	Phenotype and Trait Ontology	Pass
86	backing	Terminizer	PATO:0001901	Phenotype and Trait Ontology	Fail	should be "backing off"
87	prey	Terminizer	MI:0498	Protein-Protein Interaction	Fail
88	prey	Dbpedia Spotlight	http://dbpedia.org/resource/Predation	Dbpedia	Pass
89	clear	Terminizer	PATO:0000964	Phenotype and Trait Ontology	Fail	should be "get clear of" as in moving away from
90	water	Terminizer	ENVO:00002006	Environment Ontology	Pass
91	Great	Dbpedia Spotlight	http://dbpedia.org/resource/Grandparent	Dbpedia	Fail
92	whites	Terminizer	PATO:0000323	Phenotype and Trait Ontology	?	white as a color, but this white was in the common name
93	fish	Dbpedia Spotlight	http://dbpedia.org/resource/Spawn_biology	Dbpedia	Fail
94	fish	Terminizer	ENVO:00003875	Environment Ontology	?	No definition given
95	body temperature	Dbpedia Spotlight	http://dbpedia.org/resource/Thermoregulation	Dbpedia	?
96	body	Terminizer	FMA:256135	Foundational Model Anatomy	Pass
97	temperature	Terminizer	PATO:0000146	Phenotype and Trait Ontology	Pass
98	surrounding	Terminizer	PATO:0001772	Phenotype and Trait Ontology	Pass
99	water	Terminizer	ENVO:00002006	Environment Ontology	Pass
100	heat exchange	Dbpedia Spotlight	http://dbpedia.org/resource/Heat_exchanger	Dbpedia	Fail
101	blood vessels	Dbpedia Spotlight	http://dbpedia.org/resource/Blood_vessel	Dbpedia	Pass
102	blood vessels	Terminizer	FMA:63183	Foundational Model Anatomy	?	No definition given
